# Supplementary material for: Description of a new deep-water dogfish shark from Hawaii, with comments on the Squalusmitsukurii species complex in the West Pacific
Source: Zookeys. 2018 Nov 21;(798):135–57. doi: 10.3897/zookeys.798.28375 (PMC6262047; doi:10.3897/zookeys.798.28375)
Supplement: XML Treatment for Squalus hawaiiensis [file zookeys.798.28375-treatment1.xml]

<!DOCTYPE tp:taxon-treatment
  PUBLIC "-//TaxonX//DTD Taxonomic Treatment Publishing DTD v0 20100105//EN" "tax-treatment-NSO.dtd">
<tp:taxon-treatment xmlns:tp="http://www.plazi.org/taxpub"><tp:treatment-meta><kwd-group><label>Taxon classification</label><kwd><named-content xmlns:xlink="http://www.w3.org/1999/xlink" content-type="kingdom">Animalia</named-content></kwd><kwd><named-content xmlns:xlink="http://www.w3.org/1999/xlink" content-type="order">Squaliformes</named-content></kwd><kwd><named-content xmlns:xlink="http://www.w3.org/1999/xlink" content-type="family">Squalidae</named-content></kwd></kwd-group><mixed-citation publication-type="journal"><person-group><name><surname>Daly-Engel</surname><given-names>Toby S.</given-names></name><name><surname>Koch</surname><given-names>Amber</given-names></name><name><surname>Anderson</surname><given-names>James M.</given-names></name><name><surname>Cotton</surname><given-names>Charles F.</given-names></name><name><surname>rubbs</surname><given-names>R. Dean</given-names></name></person-group><article-title>Description of a new deep-water dogfish shark from Hawaii, with comments on the <italic><tp:taxon-name><tp:taxon-name-part taxon-name-part-type="genus" reg="Squalus">Squalus</tp:taxon-name-part><tp:taxon-name-part taxon-name-part-type="species" reg="mitsukurii">mitsukurii</tp:taxon-name-part></tp:taxon-name></italic> species complex in the West Pacific</article-title><source>Zookeys</source><day>21</day><month>11</month><year>2018</year><volume>2018</volume><issue>798</issue><fpage>135</fpage><lpage>157</lpage><pub-id pub-id-type="doi">10.3897/zookeys.798.28375</pub-id></mixed-citation></tp:treatment-meta><tp:nomenclature><tp:taxon-name>
              <tp:taxon-name-part taxon-name-part-type="genus" reg="Squalus">Squalus</tp:taxon-name-part>
              <tp:taxon-name-part taxon-name-part-type="species" reg="hawaiiensis">hawaiiensis</tp:taxon-name-part>
              <object-id xmlns:xlink="http://www.w3.org/1999/xlink" content-type="zoobank" xlink:type="simple">http://zoobank.org/105A6FF0-9FFD-4425-BE9C-85019A911B25</object-id>
            </tp:taxon-name><tp:taxon-status xmlns:xlink="http://www.w3.org/1999/xlink" xlink:type="simple">sp. n.</tp:taxon-status></tp:nomenclature><tp:treatment-sec sec-type="diagnosis" id="SECID0EUCAG"><title>Diagnosis.</title><p>A large species of <italic><tp:taxon-name><tp:taxon-name-part taxon-name-part-type="genus" reg="Squalus">Squalus</tp:taxon-name-part></tp:taxon-name></italic> of the ‘<tp:taxon-name><tp:taxon-name-part taxon-name-part-type="genus" reg="Squalus"/><tp:taxon-name-part taxon-name-part-type="species" reg="mitsukurii">mitsukurii</tp:taxon-name-part></tp:taxon-name> group’ with the following combination of characters: body relatively slender, trunk height 8.7–12.4% TL (mean 10.1% TL, n=8; Figure <xref ref-type="fig" rid="F3">3</xref>); snout is angular and short to moderate in length, mouth width 1.35–1.60 (1.48) times horizontal prenarial length and pre-oral length is 1.92–2.06 (1.97) times the prenarial length (Figure <xref ref-type="fig" rid="F4">4</xref>); pre-first dorsal length 30.3–31.5 (30.2)% TL; pre-second dorsal length 63.6–67.0 (65.5)% TL; interdorsal space 26.7–30.0 (28.6)% TL; pelvic-caudal space 25.2–29.3 (27.1)% TL; relatively small, upright dorsal fins; first dorsal fin length 11.4–12.8 (12.2)% TL, height 6.5–7.8 (7.3)% TL, inner margin length 4.9–5.7 (5.4)%% TL; second dorsal fin length 10.6–11.7 (11.1)% TL, height 4.0–4.6 (4.4)% TL, inner margin length 4.3–4.9 (4.6)% TL; first dorsal fin spine length 46.6–64.6 (55.6)% of first dorsal fin height; second dorsal spine length 104.5–114.5 (109.0)% of second dorsal fin height; caudal bar triangular, extending from the caudal fork nearly to the anterior edge of the lower caudal, distinct upper caudal blotch and fringe in juveniles, upper caudal blotch diffuse in adults but extending to the posterior margin of the upper caudal fin, upper and lower caudal fins white tipped; flank denticles tricuspid (Figure <xref ref-type="fig" rid="F5">5A–C</xref>); teeth are similar in appearance in the upper and lower jaw, with numbers ranging from 26–28 in the upper jaw and 23 in the lower jaw; 41–45 monospondylous centra, 85–89 precaudal centra, 112–116 total centra; adult maximum size at least 101 cm TL.</p><fig id="F3" position="float" orientation="portrait"><label>Figure 3.</label><caption><p>Holotype. Lateral view of <italic><tp:taxon-name><tp:taxon-name-part taxon-name-part-type="genus" reg="Squalus">Squalus</tp:taxon-name-part><tp:taxon-name-part taxon-name-part-type="species" reg="hawaiiensis">hawaiiensis</tp:taxon-name-part></tp:taxon-name></italic> sp. n. holotype (UF241161, female 750.5 mm TL).</p></caption><graphic xmlns:xlink="http://www.w3.org/1999/xlink" xlink:href="zookeys-798-135-g003.jpg" position="float" orientation="portrait" xlink:type="simple" id="oo_244317.jpg"/></fig><fig id="F4" position="float" orientation="portrait"><label>Figure 4.</label><caption><p>Holotype. Ventral view of <italic><tp:taxon-name><tp:taxon-name-part taxon-name-part-type="genus" reg="Squalus">Squalus</tp:taxon-name-part><tp:taxon-name-part taxon-name-part-type="species" reg="hawaiiensis">hawaiiensis</tp:taxon-name-part></tp:taxon-name></italic> sp. n. holotype (UF241161, female 750.5 mm TL).</p></caption><graphic xmlns:xlink="http://www.w3.org/1999/xlink" xlink:href="zookeys-798-135-g004.jpg" position="float" orientation="portrait" xlink:type="simple" id="oo_244318.jpg"/></fig><fig id="F5" position="float" orientation="portrait"><label>Figure 5.</label><caption><p>SEM images of dermal denticles. Three views of dermal denticles from adult male (TL = 72.5 cm) <italic><tp:taxon-name><tp:taxon-name-part taxon-name-part-type="genus" reg="Squalus">Squalus</tp:taxon-name-part><tp:taxon-name-part taxon-name-part-type="species" reg="hawaiiensis">hawaiiensis</tp:taxon-name-part></tp:taxon-name></italic>.</p></caption><graphic xmlns:xlink="http://www.w3.org/1999/xlink" xlink:href="zookeys-798-135-g005.jpg" position="float" orientation="portrait" xlink:type="simple" id="oo_244319.jpg"/></fig></tp:treatment-sec><tp:treatment-sec sec-type="description" id="SECID0E5FAG"><title>Description.</title><p>Morphometric data are provided in Table <xref ref-type="table" rid="T3">3</xref>. <italic><tp:taxon-name><tp:taxon-name-part taxon-name-part-type="genus" reg="Squalus">Squalus</tp:taxon-name-part><tp:taxon-name-part taxon-name-part-type="species" reg="hawaiiensis">hawaiiensis</tp:taxon-name-part></tp:taxon-name></italic> sp. n. is a relatively large dogfish shark with a fusiform body, a relatively short snout, and small dorsal fins. The nape is modestly humped over the pectoral fins, particularly in large females. Head length is 21.4–23.9% TL. The snout is relatively short but angular and relatively pointed in dorsal view, with a pre-narial length that is 49–52% of the pre-oral length and 1.06–1.31 times eye length. Pre-oral length is 2.04–2.42 times the internarial space. Pre-vent length is 50.4–53.6% of the TL. Mouth width is 0.69–0.83 times the pre-oral length. Eye is large (3.9–4.9% of TL) and strongly notched posteriorly. Upper and lower labial furrows pronounced. Upper labial furrow length 1.9–2.5% TL, 24.9–33.0% of mouth width, and 19.3–24.7% of pre-oral length. Inner nostril labial furrow space is 1.89–2.27 times labial furrow length. Pre-first dorsal fin length is 30.3–31.5% of TL, pre-second dorsal space is 63.6–67.0% of TL and the interdorsal space ranges from 26.7% to 30.0% of TL. The first dorsal fin is rounded at the apex. First dorsal fin length measures 1.62–1.81 times first dorsal fin height. First dorsal fin length is 1.02–1.16 times second dorsal fin length and the height of the first dorsal fin is 1.57–1.80 times the height of the second dorsal fin. Second dorsal fin length 2.36–2.79 times the second dorsal fin height. Dorsal fin spines are stout, with the spine on the second dorsal fin typically longer (4.1–5.0%TL) than the spine on the first dorsal fin (3.6–4.6%TL). First dorsal spine length is 0.39–0.65 (mean: 0.53%) times the first dorsal fin height. Second dorsal spine length is 0.84–1.15 (mean: 1.04%) times the second dorsal fin height. The pectoral fins are well developed with an anterior margin that is 12.8–16.0% of the TL. The pectoral inner margin is 6.4–7.4% of total length and free rear tip is rounded (Figure <xref ref-type="fig" rid="F6">6A–C</xref>).</p><fig id="F6" position="float" orientation="portrait"><label>Figure 6.</label><caption><p>Holotype<bold>. A</bold> First dorsal fin <bold>B</bold> second dorsal fin <bold>C</bold> pectoral fin of <italic><tp:taxon-name><tp:taxon-name-part taxon-name-part-type="genus" reg="Squalus">Squalus</tp:taxon-name-part><tp:taxon-name-part taxon-name-part-type="species" reg="hawaiiensis">hawaiiensis</tp:taxon-name-part></tp:taxon-name></italic> holotype (UF241161, female 750.5 mm TL).</p></caption><graphic xmlns:xlink="http://www.w3.org/1999/xlink" xlink:href="zookeys-798-135-g006.jpg" position="float" orientation="portrait" xlink:type="simple" id="oo_244320.jpg"/></fig><p><italic><tp:taxon-name><tp:taxon-name-part taxon-name-part-type="genus" reg="Squalus">Squalus</tp:taxon-name-part><tp:taxon-name-part taxon-name-part-type="species" reg="hawaiiensis">hawaiiensis</tp:taxon-name-part></tp:taxon-name></italic> is morphologically similar to other species in the “<italic><tp:taxon-name><tp:taxon-name-part taxon-name-part-type="genus" reg="Squalus"/><tp:taxon-name-part taxon-name-part-type="species" reg="mitsukurii">mitsukurii</tp:taxon-name-part></tp:taxon-name></italic>” group. It is distinguished morphologically by a very long inter-dorsal space which ranges from 26.7% to 30.0% of TL compared to 18.7–25.5% in <italic><tp:taxon-name><tp:taxon-name-part taxon-name-part-type="genus" reg="Squalus">Squalus</tp:taxon-name-part><tp:taxon-name-part taxon-name-part-type="species" reg="mitsukurii">mitsukurii</tp:taxon-name-part></tp:taxon-name></italic> (<xref ref-type="bibr" rid="B29">Last et al. 2007a</xref>) and 23.5–24.6% in <italic><tp:taxon-name><tp:taxon-name-part taxon-name-part-type="genus" reg="Squalus">Squalus</tp:taxon-name-part><tp:taxon-name-part taxon-name-part-type="species" reg="formosus">formosus</tp:taxon-name-part></tp:taxon-name></italic> (<xref ref-type="bibr" rid="B55">White and Iglésias 2011</xref>), both from Taiwan and southern Japan, and to 23.5–25.6 in <italic><tp:taxon-name><tp:taxon-name-part taxon-name-part-type="genus" reg="Squalus">S.</tp:taxon-name-part><tp:taxon-name-part taxon-name-part-type="species" reg="edmundsi">edmundsi</tp:taxon-name-part></tp:taxon-name></italic>, 20.6–23.8% in <italic><tp:taxon-name><tp:taxon-name-part taxon-name-part-type="genus" reg="Squalus">S.</tp:taxon-name-part><tp:taxon-name-part taxon-name-part-type="species" reg="grahami">grahami</tp:taxon-name-part></tp:taxon-name></italic> (<xref ref-type="bibr" rid="B56">White et al. 2007</xref>), 21.7–25.9% in <italic><tp:taxon-name><tp:taxon-name-part taxon-name-part-type="genus" reg="Squalus">S.</tp:taxon-name-part><tp:taxon-name-part taxon-name-part-type="species" reg="montalbani">montalbani</tp:taxon-name-part></tp:taxon-name></italic> (<xref ref-type="bibr" rid="B30">Last et al. 2007b</xref>), all from Australia and 22.6–26.0% in <italic><tp:taxon-name><tp:taxon-name-part taxon-name-part-type="genus" reg="Squalus">S.</tp:taxon-name-part><tp:taxon-name-part taxon-name-part-type="species" reg="griffini">griffini</tp:taxon-name-part></tp:taxon-name></italic> (<xref ref-type="bibr" rid="B15">Duffy and Last 2007</xref>) from New Zealand, but overlaps with <italic><tp:taxon-name><tp:taxon-name-part taxon-name-part-type="genus" reg="Squalus">S.</tp:taxon-name-part><tp:taxon-name-part taxon-name-part-type="species" reg="chloroculus">chloroculus</tp:taxon-name-part></tp:taxon-name></italic> (23.7–27.5%) from Australia (<xref ref-type="bibr" rid="B30">Last et al. 2007b</xref>), <italic><tp:taxon-name><tp:taxon-name-part taxon-name-part-type="genus" reg="Squalus">S.</tp:taxon-name-part><tp:taxon-name-part taxon-name-part-type="species" reg="nasutus">nasutus</tp:taxon-name-part></tp:taxon-name></italic> (24.4–28.0%) from Australia, Indonesia, and the Philippines (<xref ref-type="bibr" rid="B29">Last et al. 2007a</xref>) and <italic><tp:taxon-name><tp:taxon-name-part taxon-name-part-type="genus" reg="Squalus">S.</tp:taxon-name-part><tp:taxon-name-part taxon-name-part-type="species" reg="japonicus">japonicus</tp:taxon-name-part></tp:taxon-name></italic> from Japan (28.0–29.5%TL) (<xref ref-type="bibr" rid="B5">Chen et al. 1979</xref>). <italic><tp:taxon-name><tp:taxon-name-part taxon-name-part-type="genus" reg="Squalus">Squalus</tp:taxon-name-part><tp:taxon-name-part taxon-name-part-type="species" reg="hawaiiensis">hawaiiensis</tp:taxon-name-part></tp:taxon-name></italic> is further distinguished from <italic><tp:taxon-name><tp:taxon-name-part taxon-name-part-type="genus" reg="Squalus">S.</tp:taxon-name-part><tp:taxon-name-part taxon-name-part-type="species" reg="mitsukurii">mitsukurii</tp:taxon-name-part></tp:taxon-name></italic> by having smaller first and second dorsal fin lengths and anterior margins and a longer body or torso (longer pre-caudal and pre-second dorsal lengths but shorter dorsal caudal margin; Table <xref ref-type="table" rid="T3">3</xref>). The longer torso is reflected in differences in the ranges of the following ratios between <italic><tp:taxon-name><tp:taxon-name-part taxon-name-part-type="genus" reg="Squalus">S.</tp:taxon-name-part><tp:taxon-name-part taxon-name-part-type="species" reg="mitsukurii">mitsukurii</tp:taxon-name-part></tp:taxon-name></italic> type specimens (reported in Last et al. 2007) and all <italic><tp:taxon-name><tp:taxon-name-part taxon-name-part-type="genus" reg="Squalus">S.</tp:taxon-name-part><tp:taxon-name-part taxon-name-part-type="species" reg="mitsukurii">mitsukurii</tp:taxon-name-part></tp:taxon-name></italic> measured here (N=8): pre-first dorsal length 1.45–1.73 vs. 1.01–1.16 times interdorsal space; prepectoral length 1.09–1.28 vs. 0.74–0.86 times interdorsal space; prepectoral length 1.02–1.07 vs. 0.78–0.89 times pelvic-caudal space. Based on data from <xref ref-type="bibr" rid="B5">Chen et al. (1979)</xref>, <italic><tp:taxon-name><tp:taxon-name-part taxon-name-part-type="genus" reg="Squalus">S.</tp:taxon-name-part><tp:taxon-name-part taxon-name-part-type="species" reg="mitsukurii">mitsukurii</tp:taxon-name-part></tp:taxon-name></italic> has higher vertebral meristic counts (45–51 monospondylous centra, 87–93 precaudal centra, 118–127 total centra) than <italic><tp:taxon-name><tp:taxon-name-part taxon-name-part-type="genus" reg="Squalus">S.</tp:taxon-name-part><tp:taxon-name-part taxon-name-part-type="species" reg="hawaiiensis">hawaiiensis</tp:taxon-name-part></tp:taxon-name></italic> (41–45 monospondylous centra, 85–89 precaudal centra, 112–116 total centra). <italic><tp:taxon-name><tp:taxon-name-part taxon-name-part-type="genus" reg="Squalus">Squalus</tp:taxon-name-part><tp:taxon-name-part taxon-name-part-type="species" reg="chloroculus">chloroculus</tp:taxon-name-part></tp:taxon-name></italic> has a caudal bar that extends much higher on the upper caudal fin and lacks the upper caudal blotch characteristic of <italic><tp:taxon-name><tp:taxon-name-part taxon-name-part-type="genus" reg="Squalus">S.</tp:taxon-name-part><tp:taxon-name-part taxon-name-part-type="species" reg="hawaiiensis">hawaiiensis</tp:taxon-name-part></tp:taxon-name></italic> (Figure <xref ref-type="fig" rid="F7">7A–C</xref>). <italic><tp:taxon-name><tp:taxon-name-part taxon-name-part-type="genus" reg="Squalus">Squalus</tp:taxon-name-part><tp:taxon-name-part taxon-name-part-type="species" reg="chloroculus">chloroculus</tp:taxon-name-part></tp:taxon-name></italic> also has much shorter first dorsal fin spines (2.3–3.3%TL) and second dorsal fin spines (2.5–3.9%TL) than <italic><tp:taxon-name><tp:taxon-name-part taxon-name-part-type="genus" reg="Squalus">S.</tp:taxon-name-part><tp:taxon-name-part taxon-name-part-type="species" reg="hawaiiensis">hawaiiensis</tp:taxon-name-part></tp:taxon-name></italic>. <italic><tp:taxon-name><tp:taxon-name-part taxon-name-part-type="genus" reg="Squalus">Squalus</tp:taxon-name-part><tp:taxon-name-part taxon-name-part-type="species" reg="nasutus">nasutus</tp:taxon-name-part></tp:taxon-name></italic> has a much longer snout with pre-narial lengths of 5.9–7.5%TL and pre-oral lengths of 11.1–12.7%TL compared to 4.8–5.4%TL and 9.6–10.4%TL respectively for <italic><tp:taxon-name><tp:taxon-name-part taxon-name-part-type="genus" reg="Squalus">S.</tp:taxon-name-part><tp:taxon-name-part taxon-name-part-type="species" reg="hawaiiensis">hawaiiensis</tp:taxon-name-part></tp:taxon-name></italic>. Based on the morphometrics from <xref ref-type="bibr" rid="B5">Chen et al. (1979)</xref>, the closely related <italic><tp:taxon-name><tp:taxon-name-part taxon-name-part-type="genus" reg="Squalus">S.</tp:taxon-name-part><tp:taxon-name-part taxon-name-part-type="species" reg="japonicus">japonicus</tp:taxon-name-part></tp:taxon-name></italic> differs from <italic><tp:taxon-name><tp:taxon-name-part taxon-name-part-type="genus" reg="Squalus">S.</tp:taxon-name-part><tp:taxon-name-part taxon-name-part-type="species" reg="hawaiiensis">hawaiiensis</tp:taxon-name-part></tp:taxon-name></italic> in having a smaller mouth (6.4–6.9%TL compared to 7.0–8.1%TL) and shorter first and second dorsal fin lengths. First dorsal fin length in <italic><tp:taxon-name><tp:taxon-name-part taxon-name-part-type="genus" reg="Squalus">S.</tp:taxon-name-part><tp:taxon-name-part taxon-name-part-type="species" reg="japonicus">japonicus</tp:taxon-name-part></tp:taxon-name></italic> is 10.1–11.0%TL compared to 11.4–12.8%TL in <italic><tp:taxon-name><tp:taxon-name-part taxon-name-part-type="genus" reg="Squalus">S.</tp:taxon-name-part><tp:taxon-name-part taxon-name-part-type="species" reg="hawaiiensis">hawaiiensis</tp:taxon-name-part></tp:taxon-name></italic>. Second dorsal fin length is 7.9–8.4%TL <italic><tp:taxon-name><tp:taxon-name-part taxon-name-part-type="genus" reg="Squalus">S.</tp:taxon-name-part><tp:taxon-name-part taxon-name-part-type="species" reg="japonicus">japonicus</tp:taxon-name-part></tp:taxon-name></italic> compared to 10.6–11.7%TL in <italic><tp:taxon-name><tp:taxon-name-part taxon-name-part-type="genus" reg="Squalus">S.</tp:taxon-name-part><tp:taxon-name-part taxon-name-part-type="species" reg="hawaiiensis">hawaiiensis</tp:taxon-name-part></tp:taxon-name></italic>.</p><fig id="F7" position="float" orientation="portrait"><label>Figure 7.</label><caption><p>Caudal fin of <italic><tp:taxon-name><tp:taxon-name-part taxon-name-part-type="genus" reg="Squalus">Squalus</tp:taxon-name-part><tp:taxon-name-part taxon-name-part-type="species" reg="hawaiiensis">hawaiiensis</tp:taxon-name-part></tp:taxon-name></italic> sp. n<bold>. A</bold> Holotype (UF241161, female 750.5 mm TL) <bold>B</bold> fresh adult male <bold>C</bold> fresh adult female.</p></caption><graphic xmlns:xlink="http://www.w3.org/1999/xlink" xlink:href="zookeys-798-135-g007.jpg" position="float" orientation="portrait" xlink:type="simple" id="oo_244321.jpg"/></fig><p><italic>Color.</italic> In life (based on many captured specimens): dorsal surface uniformly dark gray to brown, light gray to white ventrally. Dorsal fins uniformly gray to brown with think black tips that narrow with age, free rear tips slightly paler. Caudal fin mostly dusky with a broken white trailing edge, dark caudal bar triangular, extending from the caudal fork nearly to the anterior edge of the lower caudal (Figure <xref ref-type="fig" rid="F8">8A–B</xref>). Upper caudal blotch diffuse in adults, extending to a short length of the posterior margin of the upper caudal fin, upper and lower caudal fins white tipped; pectoral and pelvic fins greyish dorsally, darker in the middle and with well-defined white posterior margin; Juveniles with much more pronounced fin markings; dorsal fins with black fringes, dark blotch in pectoral fins, caudal bar distinct on lower caudal from the fork to the anterior edge, well-defined and separated black upper caudal blotch and upper caudal fringe with upper caudal blotch not reaching the posterior margin of the upper caudal fin. In juvenile <italic><tp:taxon-name><tp:taxon-name-part taxon-name-part-type="genus" reg="Squalus">S.</tp:taxon-name-part><tp:taxon-name-part taxon-name-part-type="species" reg="mitsukurii">mitsukurii</tp:taxon-name-part></tp:taxon-name></italic> the upper caudal blotch is smaller and indistinct from the upper caudal fringe and the caudal bar is diagonal rather than triangular and does not reach the posterior edge of the lower caudal fin. In preservative: holotype similar, dark markings on fins faint but evident; caudal bar faint; broad, pale posterior margins on pectoral and pelvic fins well-defined. Eyes bright green in life (Figure <xref ref-type="fig" rid="F8">8C</xref>).</p><fig id="F8" position="float" orientation="portrait"><label>Figure 8.</label><caption><p>Images of the Hawaiian spurdog, <italic><tp:taxon-name><tp:taxon-name-part taxon-name-part-type="genus" reg="Squalus">Squalus</tp:taxon-name-part><tp:taxon-name-part taxon-name-part-type="species" reg="hawaiiensis">hawaiiensis</tp:taxon-name-part></tp:taxon-name></italic>. <bold>A</bold> Lateral view of adult female <italic><tp:taxon-name><tp:taxon-name-part taxon-name-part-type="genus" reg="Squalus">Squalus</tp:taxon-name-part><tp:taxon-name-part taxon-name-part-type="species" reg="hawaiiensis">hawaiiensis</tp:taxon-name-part></tp:taxon-name></italic>, drawing by R. McPhie <bold>B</bold> embryonic <italic><tp:taxon-name><tp:taxon-name-part taxon-name-part-type="genus" reg="Squalus">Squalus</tp:taxon-name-part><tp:taxon-name-part taxon-name-part-type="species" reg="hawaiiensis">hawaiiensis</tp:taxon-name-part></tp:taxon-name></italic>, lateral and dorsal views, drawings by R. McPhie <bold>C</bold> embryonic <italic><tp:taxon-name><tp:taxon-name-part taxon-name-part-type="genus" reg="Squalus">Squalus</tp:taxon-name-part><tp:taxon-name-part taxon-name-part-type="species" reg="hawaiiensis">hawaiiensis</tp:taxon-name-part></tp:taxon-name></italic>, dorsal view. Photo by RDG.</p></caption><graphic xmlns:xlink="http://www.w3.org/1999/xlink" xlink:href="zookeys-798-135-g008.jpg" position="float" orientation="portrait" xlink:type="simple" id="oo_244323.jpg"/></fig><p><italic>Size</italic>. Based on 197 Hawaii specimens surveyed, 156 females and 41 males (<xref ref-type="bibr" rid="B13">Daly-Engel et al. 2010</xref>; <xref ref-type="bibr" rid="B11">Cotton et al. 2011</xref>), the maximum observed length of females and males was 101 cm TL and 78 cm TL respectively. <xref ref-type="bibr" rid="B11">Cotton et al. (2011)</xref> reported that females reach maturity at ~64 cm TL and males reach maturity at ~47 cm TL.</p><p><italic>Etymology.</italic> Derived from the type locality in the Hawaiian Archipelago</p><p><italic>Vernacular.</italic> Hawaiian Spurdog</p></tp:treatment-sec><tp:treatment-sec><!--Section generated to contain objects referenced in tp:taxon-treatment.--><table-wrap id="T3" position="float" orientation="portrait"><label>Table 3.</label><caption><p>Morphological data from <italic><tp:taxon-name><tp:taxon-name-part taxon-name-part-type="genus" reg="Squalus">Squalus</tp:taxon-name-part><tp:taxon-name-part taxon-name-part-type="species" reg="hawaiiensis">hawaiiensis</tp:taxon-name-part></tp:taxon-name></italic> sp. n. and <italic><tp:taxon-name><tp:taxon-name-part taxon-name-part-type="genus" reg="Squalus">S.</tp:taxon-name-part><tp:taxon-name-part taxon-name-part-type="species" reg="mitsukurii">mitsukurii</tp:taxon-name-part></tp:taxon-name></italic> from Japan. Morphological data from type specimens of two <italic><tp:taxon-name><tp:taxon-name-part taxon-name-part-type="genus" reg="Squalus">Squalus</tp:taxon-name-part></tp:taxon-name></italic> species expressed as a percentage of total length (TL) in cm following the methods of <xref ref-type="bibr" rid="B30">Last et al. (2007b)</xref>. Morphometrics from the holotype, two paratypes a and b, and the range of values from five additional specimens of <italic><tp:taxon-name><tp:taxon-name-part taxon-name-part-type="genus" reg="Squalus">Squalus</tp:taxon-name-part><tp:taxon-name-part taxon-name-part-type="species" reg="hawaiiensis">hawaiiensis</tp:taxon-name-part></tp:taxon-name></italic> sp. n. are shown; type specimens are listed with FLMNH catalog number and genetic ID from Figure <xref ref-type="fig" rid="F1">1</xref>. Morphometrics for <italic><tp:taxon-name><tp:taxon-name-part taxon-name-part-type="genus" reg="Squalus">S.</tp:taxon-name-part><tp:taxon-name-part taxon-name-part-type="species" reg="mitsukurii">mitsukurii</tp:taxon-name-part></tp:taxon-name></italic> were taken directly from published studies, including two independent sets for the <italic><tp:taxon-name><tp:taxon-name-part taxon-name-part-type="genus" reg="Squalus">S.</tp:taxon-name-part><tp:taxon-name-part taxon-name-part-type="species" reg="mitsukurii">mitsukurii</tp:taxon-name-part></tp:taxon-name></italic> holotype: <sup>1</sup><xref ref-type="bibr" rid="B30">Last et al. (2007b)</xref> and <sup>2</sup><xref ref-type="bibr" rid="B52">Viana et al. (2016)</xref>. Also shown are the minimum and maximum values from <xref ref-type="bibr" rid="B30">Last et al. (2007b)</xref> for four <italic><tp:taxon-name><tp:taxon-name-part taxon-name-part-type="genus" reg="Squalus">S.</tp:taxon-name-part><tp:taxon-name-part taxon-name-part-type="species" reg="mitsukurii">mitsukurii</tp:taxon-name-part></tp:taxon-name></italic> paratypes from Japan; “Min” and “Max” represent a range of values for these paratypes, not including holotype values. Abbreviations: ♂ = male, ♀ = female, bolded numbers indicate non-overlapping size ranges between <italic><tp:taxon-name><tp:taxon-name-part taxon-name-part-type="genus" reg="Squalus">S.</tp:taxon-name-part><tp:taxon-name-part taxon-name-part-type="species" reg="mitsukurii">mitsukurii</tp:taxon-name-part></tp:taxon-name></italic> and <italic><tp:taxon-name><tp:taxon-name-part taxon-name-part-type="genus" reg="Squalus">S.</tp:taxon-name-part><tp:taxon-name-part taxon-name-part-type="species" reg="hawaiiensis">hawaiiensis</tp:taxon-name-part></tp:taxon-name></italic>.</p></caption><table id="TID0EXQAE" rules="all"><tbody><tr><th rowspan="2" colspan="2"/><th rowspan="1" colspan="5"><italic><tp:taxon-name><tp:taxon-name-part taxon-name-part-type="genus" reg="Squalus">S.</tp:taxon-name-part><tp:taxon-name-part taxon-name-part-type="species" reg="hawaiiensis">hawaiiensis</tp:taxon-name-part></tp:taxon-name></italic> sp. n.</th><th rowspan="1" colspan="4"><italic><tp:taxon-name><tp:taxon-name-part taxon-name-part-type="genus" reg="Squalus">S.</tp:taxon-name-part><tp:taxon-name-part taxon-name-part-type="species" reg="mitsukurii">mitsukurii</tp:taxon-name-part></tp:taxon-name></italic> (Japan)</th></tr><tr><th rowspan="1" colspan="1">Holotype (♀ UF241161, Sha116)</th><th rowspan="1" colspan="1">Paratype<sup>a</sup> (♂, UF241162, Sha114)</th><th rowspan="1" colspan="1">Paratype<sup>b</sup> (♂, UF241163, Sha117)</th><th rowspan="1" colspan="1">Min</th><th rowspan="1" colspan="1">Max</th><th rowspan="1" colspan="1">Holotype<sup>1</sup></th><th rowspan="1" colspan="1">Holotype<sup>2</sup></th><th rowspan="1" colspan="1">Min</th><th rowspan="1" colspan="1">Max</th></tr><tr><td rowspan="1" colspan="1">STL</td><td rowspan="1" colspan="1">Stretched total length</td><td rowspan="1" colspan="1">774.5</td><td rowspan="1" colspan="1">628</td><td rowspan="1" colspan="1">502.5</td><td rowspan="1" colspan="1"/><td rowspan="1" colspan="1"/><td rowspan="1" colspan="1">–</td><td rowspan="1" colspan="1">–</td><td rowspan="1" colspan="1">–</td><td rowspan="1" colspan="1">–</td></tr><tr><td rowspan="1" colspan="1">TL</td><td rowspan="1" colspan="1">Total length</td><td rowspan="1" colspan="1">750.5</td><td rowspan="1" colspan="1">608</td><td rowspan="1" colspan="1">487.5</td><td rowspan="1" colspan="1">535</td><td rowspan="1" colspan="1">836</td><td rowspan="1" colspan="1">719</td><td rowspan="1" colspan="1">710</td><td rowspan="1" colspan="1">266</td><td rowspan="1" colspan="1">855</td></tr><tr><td rowspan="1" colspan="1">PCL</td><td rowspan="1" colspan="1">Precaudal length</td><td rowspan="1" colspan="1">
                <bold>81.3</bold>
              </td><td rowspan="1" colspan="1">
                <bold>82.6</bold>
              </td><td rowspan="1" colspan="1">
                <bold>80.3</bold>
              </td><td rowspan="1" colspan="1">
                <bold>80.3</bold>
              </td><td rowspan="1" colspan="1">
                <bold>83.1</bold>
              </td><td rowspan="1" colspan="1">76.6</td><td rowspan="1" colspan="1">77.5</td><td rowspan="1" colspan="1">78.2</td><td rowspan="1" colspan="1">79.0</td></tr><tr><td rowspan="1" colspan="1">FL</td><td rowspan="1" colspan="1">Fork Length</td><td rowspan="1" colspan="1">90.2</td><td rowspan="1" colspan="1">91.3</td><td rowspan="1" colspan="1">89.8</td><td rowspan="1" colspan="1">88.4</td><td rowspan="1" colspan="1">92.5</td><td rowspan="1" colspan="1">–</td><td rowspan="1" colspan="1">–</td><td rowspan="1" colspan="1">–</td><td rowspan="1" colspan="1">–</td></tr><tr><td rowspan="1" colspan="1">PD2</td><td rowspan="1" colspan="1">Pre-second dorsal length</td><td rowspan="1" colspan="1">
                <bold>65.8</bold>
              </td><td rowspan="1" colspan="1">
                <bold>65.6</bold>
              </td><td rowspan="1" colspan="1">
                <bold>64.6</bold>
              </td><td rowspan="1" colspan="1">
                <bold>63.6</bold>
              </td><td rowspan="1" colspan="1">
                <bold>67.0</bold>
              </td><td rowspan="1" colspan="1">59.8</td><td rowspan="1" colspan="1">61.0</td><td rowspan="1" colspan="1">58.6</td><td rowspan="1" colspan="1">61.2</td></tr><tr><td rowspan="1" colspan="1">PD1</td><td rowspan="1" colspan="1">Pre-first dorsal length</td><td rowspan="1" colspan="1">31.5</td><td rowspan="1" colspan="1">30.4</td><td rowspan="1" colspan="1">30.9</td><td rowspan="1" colspan="1">30.3</td><td rowspan="1" colspan="1">31.3</td><td rowspan="1" colspan="1">30.9</td><td rowspan="1" colspan="1">32.4</td><td rowspan="1" colspan="1">28.5</td><td rowspan="1" colspan="1">32.3</td></tr><tr><td rowspan="1" colspan="1">SVL</td><td rowspan="1" colspan="1">Pre-vent length</td><td rowspan="1" colspan="1">53.1</td><td rowspan="1" colspan="1">52.4</td><td rowspan="1" colspan="1">51.1</td><td rowspan="1" colspan="1">50.4</td><td rowspan="1" colspan="1">53.6</td><td rowspan="1" colspan="1">51.5</td><td rowspan="1" colspan="1">50.0</td><td rowspan="1" colspan="1">48.9</td><td rowspan="1" colspan="1">52.2</td></tr><tr><td rowspan="1" colspan="1">PP2</td><td rowspan="1" colspan="1">Prepelvic length</td><td rowspan="1" colspan="1">52.2</td><td rowspan="1" colspan="1">50.1</td><td rowspan="1" colspan="1">48.6</td><td rowspan="1" colspan="1">48.9</td><td rowspan="1" colspan="1">52.4</td><td rowspan="1" colspan="1">48.5</td><td rowspan="1" colspan="1">47.9</td><td rowspan="1" colspan="1">47.4</td><td rowspan="1" colspan="1">50.1</td></tr><tr><td rowspan="1" colspan="1">PP1</td><td rowspan="1" colspan="1">Prepectoral length</td><td rowspan="1" colspan="1">22.5</td><td rowspan="1" colspan="1">24.3</td><td rowspan="1" colspan="1">23.1</td><td rowspan="1" colspan="1">22.0</td><td rowspan="1" colspan="1">23.3</td><td rowspan="1" colspan="1">23.3</td><td rowspan="1" colspan="1">24.6</td><td rowspan="1" colspan="1">19.9</td><td rowspan="1" colspan="1">23.9</td></tr><tr><td rowspan="1" colspan="1">HDL</td><td rowspan="1" colspan="1">Head Length</td><td rowspan="1" colspan="1">21.8</td><td rowspan="1" colspan="1">23.9</td><td rowspan="1" colspan="1">22.9</td><td rowspan="1" colspan="1">21.4</td><td rowspan="1" colspan="1">22.4</td><td rowspan="1" colspan="1">23.4</td><td rowspan="1" colspan="1">24.2</td><td rowspan="1" colspan="1">20.9</td><td rowspan="1" colspan="1">23.5</td></tr><tr><td rowspan="1" colspan="1">PG1</td><td rowspan="1" colspan="1">Prebranchial length</td><td rowspan="1" colspan="1">18.3</td><td rowspan="1" colspan="1">19.2</td><td rowspan="1" colspan="1">19.1</td><td rowspan="1" colspan="1">17.9</td><td rowspan="1" colspan="1">20.7</td><td rowspan="1" colspan="1">19.5</td><td rowspan="1" colspan="1">20.4</td><td rowspan="1" colspan="1">18.0</td><td rowspan="1" colspan="1">20.1</td></tr><tr><td rowspan="1" colspan="1">PSP</td><td rowspan="1" colspan="1">Prespiracular length</td><td rowspan="1" colspan="1">12.2</td><td rowspan="1" colspan="1">12.9</td><td rowspan="1" colspan="1">13.2</td><td rowspan="1" colspan="1">12.0</td><td rowspan="1" colspan="1">12.9</td><td rowspan="1" colspan="1">12.8</td><td rowspan="1" colspan="1">12.8</td><td rowspan="1" colspan="1">12.1</td><td rowspan="1" colspan="1">13.3</td></tr><tr><td rowspan="1" colspan="1">POB</td><td rowspan="1" colspan="1">Preorbital length</td><td rowspan="1" colspan="1">7.6</td><td rowspan="1" colspan="1">7.8</td><td rowspan="1" colspan="1">7.8</td><td rowspan="1" colspan="1">7.4</td><td rowspan="1" colspan="1">7.8</td><td rowspan="1" colspan="1">7.5</td><td rowspan="1" colspan="1">7.3</td><td rowspan="1" colspan="1">7.3</td><td rowspan="1" colspan="1">7.9</td></tr><tr><td rowspan="1" colspan="1">PRN</td><td rowspan="1" colspan="1">Prenarial length</td><td rowspan="1" colspan="1">4.9</td><td rowspan="1" colspan="1">5.2</td><td rowspan="1" colspan="1">5.4</td><td rowspan="1" colspan="1">4.8</td><td rowspan="1" colspan="1">5.1</td><td rowspan="1" colspan="1">5.5</td><td rowspan="1" colspan="1">5.6</td><td rowspan="1" colspan="1">5.0</td><td rowspan="1" colspan="1">5.4</td></tr><tr><td rowspan="1" colspan="1">PINL</td><td rowspan="1" colspan="1">Pre-inner nostril</td><td rowspan="1" colspan="1">5.0</td><td rowspan="1" colspan="1">5.2</td><td rowspan="1" colspan="1">5.3</td><td rowspan="1" colspan="1">4.9</td><td rowspan="1" colspan="1">5.1</td><td rowspan="1" colspan="1">–</td><td rowspan="1" colspan="1">–</td><td rowspan="1" colspan="1">–</td><td rowspan="1" colspan="1">–</td></tr><tr><td rowspan="1" colspan="1">POR</td><td rowspan="1" colspan="1">Preoral length</td><td rowspan="1" colspan="1">9.9</td><td rowspan="1" colspan="1">10.1</td><td rowspan="1" colspan="1">10.4</td><td rowspan="1" colspan="1">9.6</td><td rowspan="1" colspan="1">10.2</td><td rowspan="1" colspan="1">10.8</td><td rowspan="1" colspan="1">10.3</td><td rowspan="1" colspan="1">9.4</td><td rowspan="1" colspan="1">10.6</td></tr><tr><td rowspan="1" colspan="1">INLF</td><td rowspan="1" colspan="1">Inner nostril-labial furrow space</td><td rowspan="1" colspan="1">4.3</td><td rowspan="1" colspan="1">4.7</td><td rowspan="1" colspan="1">4.8</td><td rowspan="1" colspan="1">4.3</td><td rowspan="1" colspan="1">4.7</td><td rowspan="1" colspan="1">4.4</td><td rowspan="1" colspan="1">4.3</td><td rowspan="1" colspan="1">4.2</td><td rowspan="1" colspan="1">4.7</td></tr><tr><td rowspan="1" colspan="1">MOW</td><td rowspan="1" colspan="1">Mouth width</td><td rowspan="1" colspan="1">7.7</td><td rowspan="1" colspan="1">7.6</td><td rowspan="1" colspan="1">7.2</td><td rowspan="1" colspan="1">7.0</td><td rowspan="1" colspan="1">8.1</td><td rowspan="1" colspan="1">6.2</td><td rowspan="1" colspan="1">8.6</td><td rowspan="1" colspan="1">6.3</td><td rowspan="1" colspan="1">7.5</td></tr><tr><td rowspan="1" colspan="1">ULA</td><td rowspan="1" colspan="1">Labial furrow length</td><td rowspan="1" colspan="1">1.9</td><td rowspan="1" colspan="1">2.5</td><td rowspan="1" colspan="1">2.1</td><td rowspan="1" colspan="1">1.9</td><td rowspan="1" colspan="1">2.3</td><td rowspan="1" colspan="1">2.4</td><td rowspan="1" colspan="1">2.5</td><td rowspan="1" colspan="1">2.1</td><td rowspan="1" colspan="1">2.5</td></tr><tr><td rowspan="1" colspan="1">INW</td><td rowspan="1" colspan="1">Internarial space</td><td rowspan="1" colspan="1">4.4</td><td rowspan="1" colspan="1">4.9</td><td rowspan="1" colspan="1">4.4</td><td rowspan="1" colspan="1">4.0</td><td rowspan="1" colspan="1">4.8</td><td rowspan="1" colspan="1">4.8</td><td rowspan="1" colspan="1">4.7</td><td rowspan="1" colspan="1">4.0</td><td rowspan="1" colspan="1">4.9</td></tr><tr><td rowspan="1" colspan="1">INO</td><td rowspan="1" colspan="1">Interorbital space</td><td rowspan="1" colspan="1">8.0</td><td rowspan="1" colspan="1">7.8</td><td rowspan="1" colspan="1">8.0</td><td rowspan="1" colspan="1">6.7</td><td rowspan="1" colspan="1">7.8</td><td rowspan="1" colspan="1">8.1</td><td rowspan="1" colspan="1">9.3</td><td rowspan="1" colspan="1">7.9</td><td rowspan="1" colspan="1">8.4</td></tr><tr><td rowspan="1" colspan="1">EYL</td><td rowspan="1" colspan="1">Eye length</td><td rowspan="1" colspan="1">4.3</td><td rowspan="1" colspan="1">4.9</td><td rowspan="1" colspan="1">4.5</td><td rowspan="1" colspan="1">3.9</td><td rowspan="1" colspan="1">4.7</td><td rowspan="1" colspan="1">3.4</td><td rowspan="1" colspan="1">3.6</td><td rowspan="1" colspan="1">3.8</td><td rowspan="1" colspan="1">4.7</td></tr><tr><td rowspan="1" colspan="1">EYH</td><td rowspan="1" colspan="1">Eye height</td><td rowspan="1" colspan="1">3.0</td><td rowspan="1" colspan="1">3.1</td><td rowspan="1" colspan="1">2.9</td><td rowspan="1" colspan="1">1.7</td><td rowspan="1" colspan="1">3.5</td><td rowspan="1" colspan="1">1.3</td><td rowspan="1" colspan="1">0.9</td><td rowspan="1" colspan="1">1.8</td><td rowspan="1" colspan="1">2.5</td></tr><tr><td rowspan="1" colspan="1">SPL</td><td rowspan="1" colspan="1">Spiracle length</td><td rowspan="1" colspan="1">1.2</td><td rowspan="1" colspan="1">1.4</td><td rowspan="1" colspan="1">1.7</td><td rowspan="1" colspan="1">1.2</td><td rowspan="1" colspan="1">1.6</td><td rowspan="1" colspan="1">1.2</td><td rowspan="1" colspan="1">1.3</td><td rowspan="1" colspan="1">1.2</td><td rowspan="1" colspan="1">1.5</td></tr><tr><td rowspan="1" colspan="1">GS1</td><td rowspan="1" colspan="1">First gill-slit height</td><td rowspan="1" colspan="1">1.7</td><td rowspan="1" colspan="1">1.6</td><td rowspan="1" colspan="1">1.4</td><td rowspan="1" colspan="1">1.5</td><td rowspan="1" colspan="1">1.9</td><td rowspan="1" colspan="1">1.9</td><td rowspan="1" colspan="1">1.7</td><td rowspan="1" colspan="1">1.6</td><td rowspan="1" colspan="1">1.7</td></tr><tr><td rowspan="1" colspan="1">GS5</td><td rowspan="1" colspan="1">Fifth gill-slit height</td><td rowspan="1" colspan="1">2.2</td><td rowspan="1" colspan="1">1.9</td><td rowspan="1" colspan="1">2.2</td><td rowspan="1" colspan="1">2.0</td><td rowspan="1" colspan="1">2.4</td><td rowspan="1" colspan="1">2.1</td><td rowspan="1" colspan="1">2.3</td><td rowspan="1" colspan="1">1.8</td><td rowspan="1" colspan="1">2.0</td></tr><tr><td rowspan="1" colspan="1">IDS</td><td rowspan="1" colspan="1">Interdorsal space</td><td rowspan="1" colspan="1">
                <bold>27.8</bold>
              </td><td rowspan="1" colspan="1">
                <bold>28.9</bold>
              </td><td rowspan="1" colspan="1">
                <bold>26.7</bold>
              </td><td rowspan="1" colspan="1">
                <bold>28.1</bold>
              </td><td rowspan="1" colspan="1">
                <bold>30.0</bold>
              </td><td rowspan="1" colspan="1">21.3</td><td rowspan="1" colspan="1">21.1</td><td rowspan="1" colspan="1">18.7</td><td rowspan="1" colspan="1">25.5</td></tr><tr><td rowspan="1" colspan="1">DCS</td><td rowspan="1" colspan="1">Dorsal-caudal space</td><td rowspan="1" colspan="1">10.2</td><td rowspan="1" colspan="1">12.1</td><td rowspan="1" colspan="1">11.4</td><td rowspan="1" colspan="1">10.9</td><td rowspan="1" colspan="1">11.6</td><td rowspan="1" colspan="1">9.8</td><td rowspan="1" colspan="1">10.6</td><td rowspan="1" colspan="1">9.9</td><td rowspan="1" colspan="1">11.2</td></tr><tr><td rowspan="1" colspan="1">PPS</td><td rowspan="1" colspan="1">Pectoral-pelvic space</td><td rowspan="1" colspan="1">26.2</td><td rowspan="1" colspan="1">22.9</td><td rowspan="1" colspan="1">22.8</td><td rowspan="1" colspan="1">23.6</td><td rowspan="1" colspan="1">27.7</td><td rowspan="1" colspan="1">22.5</td><td rowspan="1" colspan="1">21.8</td><td rowspan="1" colspan="1">21.3</td><td rowspan="1" colspan="1">24.5</td></tr><tr><td rowspan="1" colspan="1">PCA</td><td rowspan="1" colspan="1">Pelvic-caudal space</td><td rowspan="1" colspan="1">25.4</td><td rowspan="1" colspan="1">29.0</td><td rowspan="1" colspan="1">27.4</td><td rowspan="1" colspan="1">25.2</td><td rowspan="1" colspan="1">29.3</td><td rowspan="1" colspan="1">22.7</td><td rowspan="1" colspan="1">23.7</td><td rowspan="1" colspan="1">22.3</td><td rowspan="1" colspan="1">27.4</td></tr><tr><td rowspan="1" colspan="1">D1L</td><td rowspan="1" colspan="1">First dorsal length</td><td rowspan="1" colspan="1">12.5</td><td rowspan="1" colspan="1">11.4</td><td rowspan="1" colspan="1">11.9</td><td rowspan="1" colspan="1">11.6</td><td rowspan="1" colspan="1">12.8</td><td rowspan="1" colspan="1">14.5</td><td rowspan="1" colspan="1">13.6</td><td rowspan="1" colspan="1">12.5</td><td rowspan="1" colspan="1">15.7</td></tr><tr><td rowspan="1" colspan="1">D1A</td><td rowspan="1" colspan="1">First dorsal anterior margin</td><td rowspan="1" colspan="1">11.0</td><td rowspan="1" colspan="1">9.1</td><td rowspan="1" colspan="1">10.6</td><td rowspan="1" colspan="1">10.0</td><td rowspan="1" colspan="1">11.1</td><td rowspan="1" colspan="1">12.0</td><td rowspan="1" colspan="1">12.0</td><td rowspan="1" colspan="1">10.5</td><td rowspan="1" colspan="1">11.1</td></tr><tr><td rowspan="1" colspan="1">D1B</td><td rowspan="1" colspan="1">First dorsal base length</td><td rowspan="1" colspan="1">
                <bold>7.2</bold>
              </td><td rowspan="1" colspan="1">
                <bold>6.2</bold>
              </td><td rowspan="1" colspan="1">
                <bold>6.9</bold>
              </td><td rowspan="1" colspan="1">
                <bold>6.4</bold>
              </td><td rowspan="1" colspan="1">
                <bold>7.4</bold>
              </td><td rowspan="1" colspan="1">8.3</td><td rowspan="1" colspan="1">8.2</td><td rowspan="1" colspan="1">7.8</td><td rowspan="1" colspan="1">7.8</td></tr><tr><td rowspan="1" colspan="1">D1H</td><td rowspan="1" colspan="1">First dorsal height</td><td rowspan="1" colspan="1">7.7</td><td rowspan="1" colspan="1">6.5</td><td rowspan="1" colspan="1">7.8</td><td rowspan="1" colspan="1">6.9</td><td rowspan="1" colspan="1">7.7</td><td rowspan="1" colspan="1">8.5</td><td rowspan="1" colspan="1">9.8</td><td rowspan="1" colspan="1">4.5</td><td rowspan="1" colspan="1">8.3</td></tr><tr><td rowspan="1" colspan="1">D1I</td><td rowspan="1" colspan="1">First dorsal inner margin</td><td rowspan="1" colspan="1">5.5</td><td rowspan="1" colspan="1">5.2</td><td rowspan="1" colspan="1">5.4</td><td rowspan="1" colspan="1">4.9</td><td rowspan="1" colspan="1">5.7</td><td rowspan="1" colspan="1">6.3</td><td rowspan="1" colspan="1">6.2</td><td rowspan="1" colspan="1">4.9</td><td rowspan="1" colspan="1">6.4</td></tr><tr><td rowspan="1" colspan="1">D1P</td><td rowspan="1" colspan="1">First dorsal posterior margin</td><td rowspan="1" colspan="1">8.1</td><td rowspan="1" colspan="1">7.7</td><td rowspan="1" colspan="1">8.0</td><td rowspan="1" colspan="1">7.6</td><td rowspan="1" colspan="1">9.0</td><td rowspan="1" colspan="1">9.7</td><td rowspan="1" colspan="1">9.3</td><td rowspan="1" colspan="1">4.6</td><td rowspan="1" colspan="1">7.9</td></tr><tr><td rowspan="1" colspan="1">D1ES</td><td rowspan="1" colspan="1">First dorsal spine length</td><td rowspan="1" colspan="1">4.6</td><td rowspan="1" colspan="1">4.2</td><td rowspan="1" colspan="1">3.8</td><td rowspan="1" colspan="1">3.6</td><td rowspan="1" colspan="1">4.4</td><td rowspan="1" colspan="1">3.3</td><td rowspan="1" colspan="1">3.9</td><td rowspan="1" colspan="1">3.5</td><td rowspan="1" colspan="1">4.8</td></tr><tr><td rowspan="1" colspan="1">D1BS</td><td rowspan="1" colspan="1">First dorsal spine base width</td><td rowspan="1" colspan="1">0.9</td><td rowspan="1" colspan="1">0.8</td><td rowspan="1" colspan="1">0.9</td><td rowspan="1" colspan="1">0.7</td><td rowspan="1" colspan="1">1.0</td><td rowspan="1" colspan="1">0.8</td><td rowspan="1" colspan="1">1.0</td><td rowspan="1" colspan="1">0.6</td><td rowspan="1" colspan="1">0.8</td></tr><tr><td rowspan="1" colspan="1">D2L</td><td rowspan="1" colspan="1">Second dorsal length</td><td rowspan="1" colspan="1">9.4</td><td rowspan="1" colspan="1">9.7</td><td rowspan="1" colspan="1">9.7</td><td rowspan="1" colspan="1">9.2</td><td rowspan="1" colspan="1">9.9</td><td rowspan="1" colspan="1">–</td><td rowspan="1" colspan="1">–</td><td rowspan="1" colspan="1">–</td><td rowspan="1" colspan="1">–</td></tr><tr><td rowspan="1" colspan="1">D2L*</td><td rowspan="1" colspan="1">Second dorsal length (incl. cartilage)</td><td rowspan="1" colspan="1">
                <bold>11.5</bold>
              </td><td rowspan="1" colspan="1">
                <bold>11.1</bold>
              </td><td rowspan="1" colspan="1">
                <bold>10.8</bold>
              </td><td rowspan="1" colspan="1">
                <bold>10.6</bold>
              </td><td rowspan="1" colspan="1">
                <bold>11.7</bold>
              </td><td rowspan="1" colspan="1">12.7</td><td rowspan="1" colspan="1">12.3</td><td rowspan="1" colspan="1">12.0</td><td rowspan="1" colspan="1">13.9</td></tr><tr><td rowspan="1" colspan="1">D2A</td><td rowspan="1" colspan="1">Second dorsal anterior margin</td><td rowspan="1" colspan="1">6.9</td><td rowspan="1" colspan="1">6.5</td><td rowspan="1" colspan="1">7.3</td><td rowspan="1" colspan="1">6.7</td><td rowspan="1" colspan="1">7.4</td><td rowspan="1" colspan="1">–</td><td rowspan="1" colspan="1">–</td><td rowspan="1" colspan="1">–</td><td rowspan="1" colspan="1">–</td></tr><tr><td rowspan="1" colspan="1">D2A*</td><td rowspan="1" colspan="1">Second dorsal anterior margin (incl. cartilage)</td><td rowspan="1" colspan="1">
                <bold>9.5</bold>
              </td><td rowspan="1" colspan="1">
                <bold>8.1</bold>
              </td><td rowspan="1" colspan="1">
                <bold>8.6</bold>
              </td><td rowspan="1" colspan="1">
                <bold>8.3</bold>
              </td><td rowspan="1" colspan="1">
                <bold>9.2</bold>
              </td><td rowspan="1" colspan="1">10.2</td><td rowspan="1" colspan="1">10.2</td><td rowspan="1" colspan="1">10.4</td><td rowspan="1" colspan="1">10.7</td></tr><tr><td rowspan="1" colspan="1">D2B</td><td rowspan="1" colspan="1">Second dorsal base length</td><td rowspan="1" colspan="1">5.0</td><td rowspan="1" colspan="1">4.9</td><td rowspan="1" colspan="1">4.9</td><td rowspan="1" colspan="1">5.2</td><td rowspan="1" colspan="1">5.5</td><td rowspan="1" colspan="1">–</td><td rowspan="1" colspan="1">–</td><td rowspan="1" colspan="1">–</td><td rowspan="1" colspan="1">–</td></tr><tr><td rowspan="1" colspan="1">D2B*</td><td rowspan="1" colspan="1">Second dorsal base length (incl. cartilage)</td><td rowspan="1" colspan="1">
                <bold>6.8</bold>
              </td><td rowspan="1" colspan="1">
                <bold>6.4</bold>
              </td><td rowspan="1" colspan="1">
                <bold>6.3</bold>
              </td><td rowspan="1" colspan="1">
                <bold>5.9</bold>
              </td><td rowspan="1" colspan="1">
                <bold>6.9</bold>
              </td><td rowspan="1" colspan="1">7.2</td><td rowspan="1" colspan="1">7.2</td><td rowspan="1" colspan="1">8.0</td><td rowspan="1" colspan="1">9.2</td></tr><tr><td rowspan="1" colspan="1">D2H</td><td rowspan="1" colspan="1">Second dorsal height</td><td rowspan="1" colspan="1">4.3</td><td rowspan="1" colspan="1">4.1</td><td rowspan="1" colspan="1">4.6</td><td rowspan="1" colspan="1">4.0</td><td rowspan="1" colspan="1">4.6</td><td rowspan="1" colspan="1">4.5</td><td rowspan="1" colspan="1">6.8</td><td rowspan="1" colspan="1">3.0</td><td rowspan="1" colspan="1">4.6</td></tr><tr><td rowspan="1" colspan="1">D2I</td><td rowspan="1" colspan="1">Second dorsal inner margin</td><td rowspan="1" colspan="1">4.6</td><td rowspan="1" colspan="1">4.7</td><td rowspan="1" colspan="1">4.6</td><td rowspan="1" colspan="1">4.3</td><td rowspan="1" colspan="1">4.9</td><td rowspan="1" colspan="1">5.1</td><td rowspan="1" colspan="1">5.3</td><td rowspan="1" colspan="1">4.2</td><td rowspan="1" colspan="1">5.4</td></tr><tr><td rowspan="1" colspan="1">D2P</td><td rowspan="1" colspan="1">Second dorsal posterior margin</td><td rowspan="1" colspan="1">5.4</td><td rowspan="1" colspan="1">5.7</td><td rowspan="1" colspan="1">5.5</td><td rowspan="1" colspan="1">4.8</td><td rowspan="1" colspan="1">6.3</td><td rowspan="1" colspan="1">5.2</td><td rowspan="1" colspan="1">6.3</td><td rowspan="1" colspan="1">4.1</td><td rowspan="1" colspan="1">4.4</td></tr><tr><td rowspan="1" colspan="1">D2ES</td><td rowspan="1" colspan="1">Second dorsal spine length</td><td rowspan="1" colspan="1">4.1</td><td rowspan="1" colspan="1">4.7</td><td rowspan="1" colspan="1">5.0</td><td rowspan="1" colspan="1">4.1</td><td rowspan="1" colspan="1">4.6</td><td rowspan="1" colspan="1">3.8</td><td rowspan="1" colspan="1">4.2</td><td rowspan="1" colspan="1">3.8</td><td rowspan="1" colspan="1">5.0</td></tr><tr><td rowspan="1" colspan="1">D2BS</td><td rowspan="1" colspan="1">Second dorsal spine base width</td><td rowspan="1" colspan="1">0.8</td><td rowspan="1" colspan="1">0.8</td><td rowspan="1" colspan="1">0.9</td><td rowspan="1" colspan="1">0.7</td><td rowspan="1" colspan="1">0.9</td><td rowspan="1" colspan="1">0.7</td><td rowspan="1" colspan="1">0.9</td><td rowspan="1" colspan="1">0.7</td><td rowspan="1" colspan="1">0.9</td></tr><tr><td rowspan="1" colspan="1">P1A</td><td rowspan="1" colspan="1">Pectoral anterior margin</td><td rowspan="1" colspan="1">16.0</td><td rowspan="1" colspan="1">12.8</td><td rowspan="1" colspan="1">13.6</td><td rowspan="1" colspan="1">12.9</td><td rowspan="1" colspan="1">15.6</td><td rowspan="1" colspan="1">15.0</td><td rowspan="1" colspan="1">15.2</td><td rowspan="1" colspan="1">11.7</td><td rowspan="1" colspan="1">16.1</td></tr><tr><td rowspan="1" colspan="1">P1I</td><td rowspan="1" colspan="1">Pectoral inner margin</td><td rowspan="1" colspan="1">6.6</td><td rowspan="1" colspan="1">6.8</td><td rowspan="1" colspan="1">7.1</td><td rowspan="1" colspan="1">6.4</td><td rowspan="1" colspan="1">7.4</td><td rowspan="1" colspan="1">8.2</td><td rowspan="1" colspan="1">9.5</td><td rowspan="1" colspan="1">7.0</td><td rowspan="1" colspan="1">7.5</td></tr><tr><td rowspan="1" colspan="1">P1B</td><td rowspan="1" colspan="1">Pectoral base length</td><td rowspan="1" colspan="1">5.6</td><td rowspan="1" colspan="1">5.4</td><td rowspan="1" colspan="1">5.3</td><td rowspan="1" colspan="1">5.0</td><td rowspan="1" colspan="1">5.8</td><td rowspan="1" colspan="1">6.8</td><td rowspan="1" colspan="1">5.3</td><td rowspan="1" colspan="1">5.0</td><td rowspan="1" colspan="1">6.1</td></tr><tr><td rowspan="1" colspan="1">P1P</td><td rowspan="1" colspan="1">Pectoral posterior margin</td><td rowspan="1" colspan="1">12.2</td><td rowspan="1" colspan="1">9.9</td><td rowspan="1" colspan="1">9.9</td><td rowspan="1" colspan="1">10.1</td><td rowspan="1" colspan="1">12.3</td><td rowspan="1" colspan="1">11.0</td><td rowspan="1" colspan="1">11.7</td><td rowspan="1" colspan="1">7.6</td><td rowspan="1" colspan="1">11.4</td></tr><tr><td rowspan="1" colspan="1">P2L</td><td rowspan="1" colspan="1">Pelvic length</td><td rowspan="1" colspan="1">9.9</td><td rowspan="1" colspan="1">11.4</td><td rowspan="1" colspan="1">10.9</td><td rowspan="1" colspan="1">9.3</td><td rowspan="1" colspan="1">10.7</td><td rowspan="1" colspan="1">10.8</td><td rowspan="1" colspan="1">11.5</td><td rowspan="1" colspan="1">9.6</td><td rowspan="1" colspan="1">10.3</td></tr><tr><td rowspan="1" colspan="1">P2H</td><td rowspan="1" colspan="1">Pelvic height</td><td rowspan="1" colspan="1">3.9</td><td rowspan="1" colspan="1">3.4</td><td rowspan="1" colspan="1">3.1</td><td rowspan="1" colspan="1">3.0</td><td rowspan="1" colspan="1">5.2</td><td rowspan="1" colspan="1">5.6</td><td rowspan="1" colspan="1">–</td><td rowspan="1" colspan="1">4.0</td><td rowspan="1" colspan="1">4.9</td></tr><tr><td rowspan="1" colspan="1">P2I</td><td rowspan="1" colspan="1">Pelvic inner margin</td><td rowspan="1" colspan="1">4.6</td><td rowspan="1" colspan="1">5.7</td><td rowspan="1" colspan="1">5.9</td><td rowspan="1" colspan="1">3.9</td><td rowspan="1" colspan="1">6.0</td><td rowspan="1" colspan="1">5.8</td><td rowspan="1" colspan="1">6.3</td><td rowspan="1" colspan="1">2.0</td><td rowspan="1" colspan="1">3.1</td></tr><tr><td rowspan="1" colspan="1">CDM</td><td rowspan="1" colspan="1">Dorsal caudal margin</td><td rowspan="1" colspan="1">20.7</td><td rowspan="1" colspan="1">20.1</td><td rowspan="1" colspan="1">21.1</td><td rowspan="1" colspan="1">19.4</td><td rowspan="1" colspan="1">21.4</td><td rowspan="1" colspan="1">22.6</td><td rowspan="1" colspan="1">24.4</td><td rowspan="1" colspan="1">21.2</td><td rowspan="1" colspan="1">21.3</td></tr><tr><td rowspan="1" colspan="1">CPV</td><td rowspan="1" colspan="1">Preventral caudal margin</td><td rowspan="1" colspan="1">11.2</td><td rowspan="1" colspan="1">9.9</td><td rowspan="1" colspan="1">10.3</td><td rowspan="1" colspan="1">10.2</td><td rowspan="1" colspan="1">12.0</td><td rowspan="1" colspan="1">12.3</td><td rowspan="1" colspan="1">12.1</td><td rowspan="1" colspan="1">10.2</td><td rowspan="1" colspan="1">12.2</td></tr><tr><td rowspan="1" colspan="1">CPU</td><td rowspan="1" colspan="1">Upper postventral caudal margin</td><td rowspan="1" colspan="1">16.6</td><td rowspan="1" colspan="1">15.0</td><td rowspan="1" colspan="1">15.4</td><td rowspan="1" colspan="1">14.3</td><td rowspan="1" colspan="1">16.6</td><td rowspan="1" colspan="1">16.4</td><td rowspan="1" colspan="1">–</td><td rowspan="1" colspan="1">13.2</td><td rowspan="1" colspan="1">16.2</td></tr><tr><td rowspan="1" colspan="1">CPL</td><td rowspan="1" colspan="1">Lower postventral caudal margin</td><td rowspan="1" colspan="1">5.2</td><td rowspan="1" colspan="1">4.0</td><td rowspan="1" colspan="1">3.2</td><td rowspan="1" colspan="1">3.7</td><td rowspan="1" colspan="1">5.4</td><td rowspan="1" colspan="1">4.8</td><td rowspan="1" colspan="1">–</td><td rowspan="1" colspan="1">3.4</td><td rowspan="1" colspan="1">5.6</td></tr><tr><td rowspan="1" colspan="1">CF.W</td><td rowspan="1" colspan="1">Caudal fork width</td><td rowspan="1" colspan="1">6.7</td><td rowspan="1" colspan="1">6.7</td><td rowspan="1" colspan="1">6.6</td><td rowspan="1" colspan="1">6.5</td><td rowspan="1" colspan="1">7.2</td><td rowspan="1" colspan="1">6.7</td><td rowspan="1" colspan="1">7.0</td><td rowspan="1" colspan="1">5.9</td><td rowspan="1" colspan="1">6.7</td></tr><tr><td rowspan="1" colspan="1">CF.L</td><td rowspan="1" colspan="1">Caudal fork length</td><td rowspan="1" colspan="1">8.5</td><td rowspan="1" colspan="1">8.1</td><td rowspan="1" colspan="1">8.5</td><td rowspan="1" colspan="1">8.2</td><td rowspan="1" colspan="1">9.3</td><td rowspan="1" colspan="1">9.2</td><td rowspan="1" colspan="1">–</td><td rowspan="1" colspan="1">9.3</td><td rowspan="1" colspan="1">10.3</td></tr><tr><td rowspan="1" colspan="1">HANW</td><td rowspan="1" colspan="1">Head width at nostrils</td><td rowspan="1" colspan="1">7.2</td><td rowspan="1" colspan="1">7.7</td><td rowspan="1" colspan="1">7.6</td><td rowspan="1" colspan="1">6.5</td><td rowspan="1" colspan="1">7.3</td><td rowspan="1" colspan="1">7.7</td><td rowspan="1" colspan="1">7.3</td><td rowspan="1" colspan="1">7.6</td><td rowspan="1" colspan="1">7.7</td></tr><tr><td rowspan="1" colspan="1">HAMW</td><td rowspan="1" colspan="1">Head width at mouth</td><td rowspan="1" colspan="1">10.8</td><td rowspan="1" colspan="1">11.1</td><td rowspan="1" colspan="1">10.5</td><td rowspan="1" colspan="1">9.9</td><td rowspan="1" colspan="1">10.6</td><td rowspan="1" colspan="1">11.5</td><td rowspan="1" colspan="1">12.2</td><td rowspan="1" colspan="1">10.1</td><td rowspan="1" colspan="1">10.8</td></tr><tr><td rowspan="1" colspan="1">HDW</td><td rowspan="1" colspan="1">Head width</td><td rowspan="1" colspan="1">13.6</td><td rowspan="1" colspan="1">11.7</td><td rowspan="1" colspan="1">10.8</td><td rowspan="1" colspan="1">11.7</td><td rowspan="1" colspan="1">15.8</td><td rowspan="1" colspan="1">14.8</td><td rowspan="1" colspan="1">22.5</td><td rowspan="1" colspan="1">11.5</td><td rowspan="1" colspan="1">13.8</td></tr><tr><td rowspan="1" colspan="1">TRW</td><td rowspan="1" colspan="1">Trunk width</td><td rowspan="1" colspan="1">15.0</td><td rowspan="1" colspan="1">10.6</td><td rowspan="1" colspan="1">10.7</td><td rowspan="1" colspan="1">11.7</td><td rowspan="1" colspan="1">14.2</td><td rowspan="1" colspan="1">–</td><td rowspan="1" colspan="1">18.3</td><td rowspan="1" colspan="1">8.2</td><td rowspan="1" colspan="1">10.7</td></tr><tr><td rowspan="1" colspan="1">ABW</td><td rowspan="1" colspan="1">Abdomen width</td><td rowspan="1" colspan="1">15.1</td><td rowspan="1" colspan="1">10.9</td><td rowspan="1" colspan="1">9.6</td><td rowspan="1" colspan="1">10.0</td><td rowspan="1" colspan="1">14.4</td><td rowspan="1" colspan="1">–</td><td rowspan="1" colspan="1">15.5</td><td rowspan="1" colspan="1">6.4</td><td rowspan="1" colspan="1">9.6</td></tr><tr><td rowspan="1" colspan="1">TAW</td><td rowspan="1" colspan="1">Tail width</td><td rowspan="1" colspan="1">7.1</td><td rowspan="1" colspan="1">7.1</td><td rowspan="1" colspan="1">5.9</td><td rowspan="1" colspan="1">5.9</td><td rowspan="1" colspan="1">7.9</td><td rowspan="1" colspan="1">6.3</td><td rowspan="1" colspan="1">–</td><td rowspan="1" colspan="1">4.7</td><td rowspan="1" colspan="1">6.7</td></tr><tr><td rowspan="1" colspan="1">CPW</td><td rowspan="1" colspan="1">Caudal peduncle width</td><td rowspan="1" colspan="1">3.0</td><td rowspan="1" colspan="1">3.0</td><td rowspan="1" colspan="1">2.7</td><td rowspan="1" colspan="1">2.4</td><td rowspan="1" colspan="1">3.4</td><td rowspan="1" colspan="1">2.5</td><td rowspan="1" colspan="1">–</td><td rowspan="1" colspan="1">2.4</td><td rowspan="1" colspan="1">3.1</td></tr><tr><td rowspan="1" colspan="1">HDH</td><td rowspan="1" colspan="1">Head height</td><td rowspan="1" colspan="1">8.2</td><td rowspan="1" colspan="1">8.3</td><td rowspan="1" colspan="1">8.2</td><td rowspan="1" colspan="1">8.1</td><td rowspan="1" colspan="1">10.7</td><td rowspan="1" colspan="1">8.5</td><td rowspan="1" colspan="1">12.7</td><td rowspan="1" colspan="1">7.5</td><td rowspan="1" colspan="1">11.7</td></tr><tr><td rowspan="1" colspan="1">TRH</td><td rowspan="1" colspan="1">Trunk height</td><td rowspan="1" colspan="1">9.2</td><td rowspan="1" colspan="1">8.7</td><td rowspan="1" colspan="1">8.8</td><td rowspan="1" colspan="1">8.8</td><td rowspan="1" colspan="1">12.4</td><td rowspan="1" colspan="1">–</td><td rowspan="1" colspan="1">10.3</td><td rowspan="1" colspan="1">7.9</td><td rowspan="1" colspan="1">9.1</td></tr><tr><td rowspan="1" colspan="1">ABH</td><td rowspan="1" colspan="1">Abdomen height</td><td rowspan="1" colspan="1">
                <bold>11.1</bold>
              </td><td rowspan="1" colspan="1">
                <bold>9.3</bold>
              </td><td rowspan="1" colspan="1">
                <bold>9.2</bold>
              </td><td rowspan="1" colspan="1">
                <bold>8.6</bold>
              </td><td rowspan="1" colspan="1">
                <bold>14.2</bold>
              </td><td rowspan="1" colspan="1">–</td><td rowspan="1" colspan="1">7.7</td><td rowspan="1" colspan="1">7.7</td><td rowspan="1" colspan="1">8.4</td></tr><tr><td rowspan="1" colspan="1">TAH</td><td rowspan="1" colspan="1">Tail height</td><td rowspan="1" colspan="1">6.3</td><td rowspan="1" colspan="1">5.9</td><td rowspan="1" colspan="1">5.3</td><td rowspan="1" colspan="1">5.7</td><td rowspan="1" colspan="1">8.8</td><td rowspan="1" colspan="1">7.2</td><td rowspan="1" colspan="1">–</td><td rowspan="1" colspan="1">5.3</td><td rowspan="1" colspan="1">6.2</td></tr><tr><td rowspan="1" colspan="1">CPH</td><td rowspan="1" colspan="1">Caudal peduncle height</td><td rowspan="1" colspan="1">2.3</td><td rowspan="1" colspan="1">2.2</td><td rowspan="1" colspan="1">2.2</td><td rowspan="1" colspan="1">2.3</td><td rowspan="1" colspan="1">2.5</td><td rowspan="1" colspan="1">2.6</td><td rowspan="1" colspan="1">–</td><td rowspan="1" colspan="1">2.3</td><td rowspan="1" colspan="1">2.5</td></tr><tr><td rowspan="1" colspan="1">CLO</td><td rowspan="1" colspan="1">Clasper outer length</td><td rowspan="1" colspan="1"/><td rowspan="1" colspan="1">4.5</td><td rowspan="1" colspan="1">3.8</td><td rowspan="1" colspan="1">5.1</td><td rowspan="1" colspan="1">5.1</td><td rowspan="1" colspan="1">–</td><td rowspan="1" colspan="1">–</td><td rowspan="1" colspan="1">1.7</td><td rowspan="1" colspan="1">2.6</td></tr><tr><td rowspan="1" colspan="1">CLI</td><td rowspan="1" colspan="1">Clasper inner length</td><td rowspan="1" colspan="1"/><td rowspan="1" colspan="1">7.7</td><td rowspan="1" colspan="1">6.3</td><td rowspan="1" colspan="1">8.4</td><td rowspan="1" colspan="1">8.4</td><td rowspan="1" colspan="1">–</td><td rowspan="1" colspan="1">–</td><td rowspan="1" colspan="1">5.2</td><td rowspan="1" colspan="1">6.0</td></tr><tr><td rowspan="1" colspan="1">CLB</td><td rowspan="1" colspan="1">Clasper base width</td><td rowspan="1" colspan="1"/><td rowspan="1" colspan="1">1.7</td><td rowspan="1" colspan="1">1.2</td><td rowspan="1" colspan="1">1.6</td><td rowspan="1" colspan="1">1.6</td><td rowspan="1" colspan="1">–</td><td rowspan="1" colspan="1">–</td><td rowspan="1" colspan="1">0.9</td><td rowspan="1" colspan="1">1.1</td></tr></tbody></table></table-wrap><fig id="F1" position="float" orientation="portrait"><label>Figure 1.</label><caption><p>Phylogenetic tree of concatenated <abbrev xmlns:xlink="http://www.w3.org/1999/xlink" xlink:title="NADH dehydrogenase 2" id="ABBRID0EOKAE" xlink:type="simple">ND2</abbrev> and <abbrev xmlns:xlink="http://www.w3.org/1999/xlink" xlink:title="cytochrome oxidase I gene" id="ABBRID0ESKAE" xlink:type="simple">COI</abbrev> sequences. Bayesian phylogenetic tree of concatenated mitochondrial <abbrev xmlns:xlink="http://www.w3.org/1999/xlink" xlink:title="NADH dehydrogenase 2" id="ABBRID0EWKAE" xlink:type="simple">ND2</abbrev> and <abbrev xmlns:xlink="http://www.w3.org/1999/xlink" xlink:title="cytochrome oxidase I gene" id="ABBRID0E1KAE" xlink:type="simple">COI</abbrev> sequences for <italic><tp:taxon-name><tp:taxon-name-part taxon-name-part-type="genus" reg="Squalus">Squalus</tp:taxon-name-part></tp:taxon-name></italic> species used in this study, which was concordant with maximum likelihood methods. Numbers at nodes represent maximum likelihood bootstrap support/Bayesian posterior probability.</p></caption><graphic xmlns:xlink="http://www.w3.org/1999/xlink" xlink:href="zookeys-798-135-g001.jpg" position="float" orientation="portrait" xlink:type="simple" id="oo_244315.jpg"/></fig></tp:treatment-sec><ref-list><ref id="B30"><mixed-citation xmlns:xlink="http://www.w3.org/1999/xlink" xlink:type="simple"><person-group><name name-style="western"><surname>Last</surname><given-names>PR</given-names></name><name name-style="western"><surname>White</surname><given-names>WT</given-names></name><name name-style="western"><surname>Motomura</surname><given-names>H</given-names></name></person-group> (<year>2007b</year>) Part 6—A description of <italic><tp:taxon-name><tp:taxon-name-part taxon-name-part-type="genus">Squalus</tp:taxon-name-part><tp:taxon-name-part taxon-name-part-type="species">chloroculus</tp:taxon-name-part></tp:taxon-name></italic> sp. nov., a new spurdog from southern Australia, and the resurrection of <italic><tp:taxon-name><tp:taxon-name-part taxon-name-part-type="genus">S.</tp:taxon-name-part><tp:taxon-name-part taxon-name-part-type="species">montalbani</tp:taxon-name-part></tp:taxon-name></italic> Whitley. In: Last PR, White WT, Pogonoski JJ (Eds) Descriptions of New Dogfishes of the Genus <italic><tp:taxon-name><tp:taxon-name-part taxon-name-part-type="genus">Squalus</tp:taxon-name-part></tp:taxon-name></italic> (<tp:taxon-name><tp:taxon-name-part taxon-name-part-type="suborder">Squaloidea</tp:taxon-name-part></tp:taxon-name>: <tp:taxon-name><tp:taxon-name-part taxon-name-part-type="family">Squalidae</tp:taxon-name-part></tp:taxon-name>) CSIRO Marine and Atmospheric Research, Hobart, Tasmania, 55–69.</mixed-citation></ref><ref id="B52"><mixed-citation xmlns:xlink="http://www.w3.org/1999/xlink" xlink:type="simple"><person-group><name name-style="western"><surname>Viana</surname><given-names>ST</given-names></name><name name-style="western"><surname>Carvalho</surname><given-names>MR</given-names></name><name name-style="western"><surname>Gomes</surname><given-names>UL</given-names></name></person-group> (<year>2016</year>) <article-title>Taxonomy and morphology of species of the genus <italic><tp:taxon-name><tp:taxon-name-part taxon-name-part-type="genus">Squalus</tp:taxon-name-part></tp:taxon-name></italic> Linnaeus, 1758 from the Southwestern Atlantic Ocean (<tp:taxon-name><tp:taxon-name-part taxon-name-part-type="class">Chondrichthyes</tp:taxon-name-part></tp:taxon-name>: <tp:taxon-name><tp:taxon-name-part taxon-name-part-type="order">Squaliformes</tp:taxon-name-part></tp:taxon-name>: <tp:taxon-name><tp:taxon-name-part taxon-name-part-type="family">Squalidae</tp:taxon-name-part></tp:taxon-name>).</article-title><source>Zootaxa</source><volume>4133</volume>: <fpage>1</fpage>–<lpage>89</lpage>. <ext-link xlink:type="simple" ext-link-type="doi" xlink:href="10.11646/zootaxa.4133.1.1">https://doi.org/10.11646/zootaxa.4133.1.1</ext-link></mixed-citation></ref><ref id="B29"><mixed-citation xmlns:xlink="http://www.w3.org/1999/xlink" xlink:type="simple"><person-group><name name-style="western"><surname>Last</surname><given-names>PR</given-names></name><name name-style="western"><surname>Marshall</surname><given-names>LJ</given-names></name><name name-style="western"><surname>White</surname><given-names>WT</given-names></name></person-group> (<year>2007a</year>) Part 8—<italic><tp:taxon-name><tp:taxon-name-part taxon-name-part-type="genus">Squalus</tp:taxon-name-part><tp:taxon-name-part taxon-name-part-type="species">nasutus</tp:taxon-name-part></tp:taxon-name></italic> sp nov, a new long-snout spurdog of the ‘<tp:taxon-name><tp:taxon-name-part taxon-name-part-type="genus"/><tp:taxon-name-part taxon-name-part-type="species">japonicus</tp:taxon-name-part></tp:taxon-name> group’ from the Indian Ocean. In: Last PR, White WT, Pogonoski JJ (Eds) Descriptions of New Dogfishes of the Genus <italic><tp:taxon-name><tp:taxon-name-part taxon-name-part-type="genus">Squalus</tp:taxon-name-part></tp:taxon-name></italic> (<tp:taxon-name><tp:taxon-name-part taxon-name-part-type="suborder">Squaloidea</tp:taxon-name-part></tp:taxon-name>: <tp:taxon-name><tp:taxon-name-part taxon-name-part-type="family">Squalidae</tp:taxon-name-part></tp:taxon-name>) CSIRO Marine and Atmospheric Research, Hobart, Tasmania, 84–90.</mixed-citation></ref><ref id="B55"><mixed-citation xmlns:xlink="http://www.w3.org/1999/xlink" xlink:type="simple"><person-group><name name-style="western"><surname>White</surname><given-names>WT</given-names></name><name name-style="western"><surname>Iglésias</surname><given-names>SP</given-names></name></person-group> (<year>2011</year>) <italic><tp:taxon-name><tp:taxon-name-part taxon-name-part-type="genus">Squalus</tp:taxon-name-part><tp:taxon-name-part taxon-name-part-type="species">formosus</tp:taxon-name-part></tp:taxon-name></italic>, a new species of spurdog shark (<tp:taxon-name><tp:taxon-name-part taxon-name-part-type="order">Squaliformes</tp:taxon-name-part></tp:taxon-name>: <tp:taxon-name><tp:taxon-name-part taxon-name-part-type="family">Squalidae</tp:taxon-name-part></tp:taxon-name>), from the western North Pacific Ocean. Journal of Fish Biology 79: 954–968. <ext-link xlink:type="simple" ext-link-type="doi" xlink:href="10.1111/j.1095-8649.2011.03068.x">https://doi.org/10.1111/j.1095-8649.2011.03068.x</ext-link></mixed-citation></ref><ref id="B56"><mixed-citation xmlns:xlink="http://www.w3.org/1999/xlink" xlink:type="simple"><person-group><name name-style="western"><surname>White</surname><given-names>WT</given-names></name><name name-style="western"><surname>Last</surname><given-names>PR</given-names></name><name name-style="western"><surname>Stevens</surname><given-names>JD</given-names></name></person-group> (<year>2007</year>) <article-title>Part 7 — Two new species of <tp:taxon-name><tp:taxon-name-part taxon-name-part-type="genus">Squalus</tp:taxon-name-part></tp:taxon-name> of the ‘<tp:taxon-name><tp:taxon-name-part taxon-name-part-type="genus"/><tp:taxon-name-part taxon-name-part-type="species">mitsukurii</tp:taxon-name-part></tp:taxon-name> group’ from the Indo–Pacific.</article-title> In: <person-group><name name-style="western"><surname>Last</surname><given-names>PR</given-names></name><name name-style="western"><surname>White</surname><given-names>WT</given-names></name><name name-style="western"><surname>Pogonoski</surname><given-names>JJ</given-names></name></person-group> (<role>Eds</role>) <issue-title>Descriptions of new dogfishes of the genus Squalus (Squaloidea: Squalidae).</issue-title><source>CSIRO Marine and Atmospheric Research, Hobart, Tasmania</source>, <fpage>71</fpage>–<lpage>81</lpage>.</mixed-citation></ref><ref id="B15"><mixed-citation xmlns:xlink="http://www.w3.org/1999/xlink" xlink:type="simple"><person-group><name name-style="western"><surname>Duffy</surname><given-names>CAJ</given-names></name><name name-style="western"><surname>Last</surname><given-names>P</given-names></name></person-group> (<year>2007</year>) <article-title>Part 9 — Redescription of the Northern Spiny Dogfish <italic><tp:taxon-name><tp:taxon-name-part taxon-name-part-type="genus">Squalus</tp:taxon-name-part><tp:taxon-name-part taxon-name-part-type="species">griffini</tp:taxon-name-part></tp:taxon-name></italic> Phillips, 1931 from New Zealand.</article-title> In: <person-group><name name-style="western"><surname>Last</surname><given-names>P</given-names></name><name name-style="western"><surname>White</surname><given-names>WT</given-names></name><name name-style="western"><surname>Pogonoski</surname><given-names>JJ</given-names></name></person-group> (<role>Eds</role>) <issue-title>Descriptions of new dogfishes of the genus Squalus (Squaloidea: Squalidae).</issue-title><source>CSIRO Marine and Atmospheric Research, Hobart, Tasmania</source>, <fpage>91</fpage>–<lpage>100</lpage>.</mixed-citation></ref><ref id="B5"><mixed-citation xmlns:xlink="http://www.w3.org/1999/xlink" xlink:type="simple"><person-group><name name-style="western"><surname>Chen</surname><given-names>C</given-names></name><name name-style="western"><surname>Taniuchi</surname><given-names>T</given-names></name><name name-style="western"><surname>Nose</surname><given-names>Y</given-names></name></person-group> (<year>1979</year>) <article-title>Blainville’s dogfish, <italic><tp:taxon-name><tp:taxon-name-part taxon-name-part-type="genus">Squalus</tp:taxon-name-part><tp:taxon-name-part taxon-name-part-type="species">blainville</tp:taxon-name-part></tp:taxon-name></italic>, from Japan, with notes on <italic><tp:taxon-name><tp:taxon-name-part taxon-name-part-type="genus">S.</tp:taxon-name-part><tp:taxon-name-part taxon-name-part-type="species">mitsukurii</tp:taxon-name-part></tp:taxon-name></italic> and <italic><tp:taxon-name><tp:taxon-name-part taxon-name-part-type="genus">S.</tp:taxon-name-part><tp:taxon-name-part taxon-name-part-type="species">japonicus</tp:taxon-name-part></tp:taxon-name></italic>.</article-title><source>Japanese Journal of Ichthyology</source><volume>26</volume>: <fpage>26</fpage>–<lpage>42</lpage>.</mixed-citation></ref><ref id="B13"><mixed-citation xmlns:xlink="http://www.w3.org/1999/xlink" xlink:type="simple"><person-group><name name-style="western"><surname>Daly-Engel</surname><given-names>TS</given-names></name><name name-style="western"><surname>Grubbs</surname><given-names>RD</given-names></name><name name-style="western"><surname>Feldheim</surname><given-names>KA</given-names></name><name name-style="western"><surname>Bowen</surname><given-names>BW</given-names></name><name name-style="western"><surname>Toonen</surname><given-names>RJ</given-names></name></person-group> (<year>2010</year>) <article-title>Is multiple mating beneficial or unavoidable? Low multiple paternity and genetic diversity in the shortspine spurdog (<italic><tp:taxon-name><tp:taxon-name-part taxon-name-part-type="genus">Squalus</tp:taxon-name-part><tp:taxon-name-part taxon-name-part-type="species">mitsukurii</tp:taxon-name-part></tp:taxon-name></italic>).</article-title><source>Marine Ecology Progress Series</source><volume>403</volume>: <fpage>255</fpage>–<lpage>267</lpage>. <ext-link xlink:type="simple" ext-link-type="doi" xlink:href="10.3354/meps08417">https://doi.org/10.3354/meps08417</ext-link></mixed-citation></ref><ref id="B11"><mixed-citation xmlns:xlink="http://www.w3.org/1999/xlink" xlink:type="simple"><person-group><name name-style="western"><surname>Cotton</surname><given-names>CF</given-names></name><name name-style="western"><surname>Grubbs</surname><given-names>RD</given-names></name><name name-style="western"><surname>Daly-Engel</surname><given-names>TS</given-names></name><name name-style="western"><surname>Lynch</surname><given-names>PD</given-names></name><name name-style="western"><surname>Musick</surname><given-names>JA</given-names></name></person-group> (<year>2011</year>) <article-title>Age, growth and reproduction of <tp:taxon-name><tp:taxon-name-part taxon-name-part-type="genus">Squalus</tp:taxon-name-part><tp:taxon-name-part taxon-name-part-type="uncertainty-rank">cf.</tp:taxon-name-part><tp:taxon-name-part taxon-name-part-type="species">mitsukurii</tp:taxon-name-part></tp:taxon-name> from Hawaiian waters.</article-title><source>Marine and Freshwater research</source><volume>62</volume>: <fpage>811</fpage>–<lpage>822</lpage>. <ext-link xlink:type="simple" ext-link-type="doi" xlink:href="10.1071/MF10307">https://doi.org/10.1071/MF10307</ext-link></mixed-citation></ref></ref-list></tp:taxon-treatment>
